# Supplementary material for: Combined Lifestyle Interventions in the Prevention and Management of Asthma and COPD: A Systematic Review
Source: Nutrients. 2024 May 17;16(10):1515. doi: 10.3390/nu16101515 (PMC11124109; doi:10.3390/nu16101515)
Supplement: Supplementary file 1 [file nutrients-16-01515-s001.zip]

Archive with 1 entries (1 files):
- nutrients-2985894-supplementary.pdf
